# Supplementary material for: Evidence for a Role of the Long Non-Coding RNA ITGB2-AS1 in Eosinophil Differentiation and Functions
Source: Cells. 2024 Nov 22;13(23):1936. doi: 10.3390/cells13231936 (PMC11640120; doi:10.3390/cells13231936)
Supplement: Supplementary file 1 [file cells-13-01936-s001.zip]

Archive with 1 entries (1 files):
- cells-3320497-supplementary.pdf
